# Supplementary material for: Isogenic GAA-KO Murine Muscle Cell Lines Mimicking Severe Pompe Mutations as Preclinical Models for the Screening of Potential Gene Therapy Strategies
Source: Int J Mol Sci. 2022 Jun 4;23(11):6298. doi: 10.3390/ijms23116298 (PMC9181599; doi:10.3390/ijms23116298)
Supplement: Supplementary file 1 [file ijms-23-06298-s001.zip]

Archive with 1 entries (1 files):
- ijms-1741098-supplementary.pdf
